# Supplementary material for: Phenotypic dynamics and temporal heritability of tomato architectural traits using an unmanned ground vehicle-based plant phenotyping system
Source: Hortic Res. 2025 Apr 30;12(8):uhaf109. doi: 10.1093/hr/uhaf109 (PMC12247514; doi:10.1093/hr/uhaf109)
Supplement: Web_Material_uhaf109 [file web_material_uhaf109.zip]

Archive with 8 entries (8 files):
- S1.pdf
- S2.pdf
- S3.pdf
- S4.pdf
- S5.pdf
- S6.pdf
- S7.pdf
- S8.pdf
